# Supplementary material for: Purity Assessment of Dinotefuran Using Mass Balance and Quantitative Nuclear Magnetic Resonance
Source: Molecules. 2023 May 4;28(9):3884. doi: 10.3390/molecules28093884 (PMC10179808; doi:10.3390/molecules28093884)
Supplement: Supplementary file 1 [file molecules-28-03884-s001.zip]

Archive with 1 entries (1 files):
- molecules-2317595-supplementary.pdf
